# Supplementary material for: Active Hexose-Correlated Compound Shows Direct and Indirect Effects against Chronic Lymphocytic Leukemia
Source: Nutrients. 2023 Dec 18;15(24):5138. doi: 10.3390/nu15245138 (PMC10747249; doi:10.3390/nu15245138)
Supplement: Supplementary file 1 [file nutrients-15-05138-s001.zip]

Archive with 1 entries (1 files):
- nutrients-2718304-supplementary.pdf
